# Supplementary material for: S/N Co-Doped Ultrathin TiO2 Nanoplates as an Anode Material for Advanced Sodium-Ion Hybrid Capacitors
Source: Molecules. 2024 Sep 23;29(18):4507. doi: 10.3390/molecules29184507 (PMC11433928; doi:10.3390/molecules29184507)
Supplement: Supplementary file 1 [file molecules-29-04507-s001.zip]

Archive with 1 entries (1 files):
- molecules-3182080-supplementary.pdf
